# Supplementary material for: The Involvement of RAGE and Its Ligands during Progression of ALS in SOD1 G93A Transgenic Mice
Source: Int J Mol Sci. 2022 Feb 16;23(4):2184. doi: 10.3390/ijms23042184 (PMC8880540; doi:10.3390/ijms23042184)
Supplement: Supplementary file 1 [file ijms-23-02184-s001.zip]

Archive with 1 entries (1 files):
- ijms-1573451-supplementary.pdf
